# Supplementary material for: The CoLoMoTo Interactive Notebook: Accessible and Reproducible Computational Analyses for Qualitative Biological Networks
Source: Front Physiol. 2018 Jun 19;9:680. doi: 10.3389/fphys.2018.00680 (PMC6018415; doi:10.3389/fphys.2018.00680)
Supplement: Data Sheet 1 — The supplemental file “SnakeMake” contains an example of SnakeMake workflow that uses the CoLoMoTo Docker image to execute complementary analyses. [file Data_Sheet_1.ZIP]

Archive with 10 entries (6 files):
- Models/
- Models/2016_CellCycle_Traynard/
- Models/2016_CellCycle_Traynard/Traynard_MultiLevel_MamCC_Apr2016.zginml
- Models/2016_CellCycle_Traynard/Traynard_MultiLevel_MamCC_Apr2016_property.smv
- README.md
- Scripts/
- Scripts/nusmv_report_all_tests.py
- Scripts/ginsim_export_as_NuSMV.py
- SnakeMake/
- SnakeMake/Snakefile_GINsim-SS_NuSMV
