# Supplementary material for: The CoLoMoTo Interactive Notebook: Accessible and Reproducible Computational Analyses for Qualitative Biological Networks
Source: Front Physiol. 2018 Jun 19;9:680. doi: 10.3389/fphys.2018.00680 (PMC6018415; doi:10.3389/fphys.2018.00680)
Supplement: Data Sheet 1 — The supplemental file “SnakeMake” contains an example of SnakeMake workflow that uses the CoLoMoTo Docker image to execute complementary analyses. [file Data_Sheet_1.ZIP › Models/2016_CellCycle_Traynard/Traynard_MultiLevel_MamCC_Apr2016_property.smv]

StableState1 := (CycD=0 & Rb=2 & E2F=0 & CycE=0 & CycA=0 & CycB=0 & p27=2 & Cdc20=0 & Cdh1=1 & UbcH10=0 & Skp2=0);

Cycle1 := (CycD=1 & Rb=0 & E2F=0 & CycE=0 & CycA=1 & CycB=0 & p27=0 & Cdc20=0 & Cdh1=0 & UbcH10=0 & Skp2=1) | (CycD=1 & Rb=1 & E2F=0 & CycE=0 & CycA=1 & CycB=0 & p27=0 & Cdc20=0 & Cdh1=0 & UbcH10=0 & Skp2=1) | (CycD=1 & Rb=0 & E2F=1 & CycE=0 & CycA=1 & CycB=0 & p27=0 & Cdc20=0 & Cdh1=0 & UbcH10=0 & Skp2=1) | (CycD=1 & Rb=0 & E2F=0 & CycE=1 & CycA=1 & CycB=0 & p27=0 & Cdc20=0 & Cdh1=0 & UbcH10=0 & Skp2=1) | (CycD=1 & Rb=1 & E2F=0 & CycE=1 & CycA=1 & CycB=0 & p27=0 & Cdc20=0 & Cdh1=0 & UbcH10=0 & Skp2=1) | (CycD=1 & Rb=0 & E2F=1 & CycE=1 & CycA=1 & CycB=0 & p27=0 & Cdc20=0 & Cdh1=0 & UbcH10=0 & Skp2=1) | (CycD=1 & Rb=1 & E2F=1 & CycE=1 & CycA=1 & CycB=0 & p27=0 & Cdc20=0 & Cdh1=0 & UbcH10=0 & Skp2=1) | (CycD=1 & Rb=0 & E2F=0 & CycE=0 & CycA=1 & CycB=1 & p27=0 & Cdc20=0 & Cdh1=0 & UbcH10=0 & Skp2=1) | (CycD=1 & Rb=1 & E2F=0 & CycE=0 & CycA=1 & CycB=1 & p27=0 & Cdc20=0 & Cdh1=0 & UbcH10=0 & Skp2=1) | (CycD=1 & Rb=0 & E2F=1 & CycE=0 & CycA=1 & CycB=1 & p27=0 & Cdc20=0 & Cdh1=0 & UbcH10=0 & Skp2=1) | (CycD=1 & Rb=1 & E2F=1 & CycE=0 & CycA=1 & CycB=1 & p27=0 & Cdc20=0 & Cdh1=0 & UbcH10=0 & Skp2=1) | (CycD=1 & Rb=0 & E2F=0 & CycE=1 & CycA=1 & CycB=1 & p27=0 & Cdc20=0 & Cdh1=0 & UbcH10=0 & Skp2=1) | (CycD=1 & Rb=1 & E2F=0 & CycE=1 & CycA=1 & CycB=1 & p27=0 & Cdc20=0 & Cdh1=0 & UbcH10=0 & Skp2=1) | (CycD=1 & Rb=0 & E2F=0 & CycE=0 & CycA=1 & CycB=0 & p27=1 & Cdc20=0 & Cdh1=0 & UbcH10=0 & Skp2=1) | (CycD=1 & Rb=1 & E2F=0 & CycE=0 & CycA=1 & CycB=0 & p27=1 & Cdc20=0 & Cdh1=0 & UbcH10=0 & Skp2=1) | (CycD=1 & Rb=0 & E2F=1 & CycE=1 & CycA=1 & CycB=1 & p27=0 & Cdc20=0 & Cdh1=0 & UbcH10=0 & Skp2=1) | (CycD=1 & Rb=1 & E2F=1 & CycE=1 & CycA=1 & CycB=1 & p27=0 & Cdc20=0 & Cdh1=0 & UbcH10=0 & Skp2=1) | (CycD=1 & Rb=0 & E2F=1 & CycE=0 & CycA=1 & CycB=0 & p27=1 & Cdc20=0 & Cdh1=0 & UbcH10=0 & Skp2=1) | (CycD=1 & Rb=1 & E2F=1 & CycE=0 & CycA=1 & CycB=0 & p27=1 & Cdc20=0 & Cdh1=0 & UbcH10=0 & Skp2=1) | (CycD=1 & Rb=0 & E2F=0 & CycE=1 & CycA=1 & CycB=0 & p27=1 & Cdc20=0 & Cdh1=0 & UbcH10=0 & Skp2=1) | (CycD=1 & Rb=1 & E2F=0 & CycE=1 & CycA=1 & CycB=0 & p27=1 & Cdc20=0 & Cdh1=0 & UbcH10=0 & Skp2=1) | (CycD=1 & Rb=0 & E2F=0 & CycE=0 & CycA=0 & CycB=0 & p27=0 & Cdc20=0 & Cdh1=1 & UbcH10=0 & Skp2=1) | (CycD=1 & Rb=0 & E2F=1 & CycE=1 & CycA=1 & CycB=0 & p27=1 & Cdc20=0 & Cdh1=0 & UbcH10=0 & Skp2=1) | (CycD=1 & Rb=1 & E2F=0 & CycE=0 & CycA=0 & CycB=0 & p27=0 & Cdc20=0 & Cdh1=1 & UbcH10=0 & Skp2=1) | (CycD=1 & Rb=1 & E2F=1 & CycE=1 & CycA=1 & CycB=0 & p27=1 & Cdc20=0 & Cdh1=0 & UbcH10=0 & Skp2=1) | (CycD=1 & Rb=0 & E2F=1 & CycE=0 & CycA=0 & CycB=0 & p27=0 & Cdc20=0 & Cdh1=1 & UbcH10=0 & Skp2=1) | (CycD=1 & Rb=1 & E2F=1 & CycE=0 & CycA=0 & CycB=0 & p27=0 & Cdc20=0 & Cdh1=1 & UbcH10=0 & Skp2=1) | (CycD=1 & Rb=0 & E2F=0 & CycE=1 & CycA=0 & CycB=0 & p27=0 & Cdc20=0 & Cdh1=1 & UbcH10=0 & Skp2=1) | (CycD=1 & Rb=1 & E2F=0 & CycE=1 & CycA=0 & CycB=0 & p27=0 & Cdc20=0 & Cdh1=1 & UbcH10=0 & Skp2=1) | (CycD=1 & Rb=0 & E2F=0 & CycE=0 & CycA=1 & CycB=1 & p27=1 & Cdc20=0 & Cdh1=0 & UbcH10=0 & Skp2=1) | (CycD=1 & Rb=0 & E2F=1 & CycE=1 & CycA=0 & CycB=0 & p27=0 & Cdc20=0 & Cdh1=1 & UbcH10=0 & Skp2=1) | (CycD=1 & Rb=1 & E2F=0 & CycE=0 & CycA=1 & CycB=1 & p27=1 & Cdc20=0 & Cdh1=0 & UbcH10=0 & Skp2=1) | (CycD=1 & Rb=1 & E2F=1 & CycE=1 & CycA=0 & CycB=0 & p27=0 & Cdc20=0 & Cdh1=1 & UbcH10=0 & Skp2=1) | (CycD=1 & Rb=0 & E2F=0 & CycE=0 & CycA=1 & CycB=0 & p27=0 & Cdc20=0 & Cdh1=1 & UbcH10=0 & Skp2=1) | (CycD=1 & Rb=0 & E2F=0 & CycE=0 & CycA=0 & CycB=0 & p27=0 & Cdc20=0 & Cdh1=0 & UbcH10=1 & Skp2=1) | (CycD=1 & Rb=0 & E2F=1 & CycE=0 & CycA=1 & CycB=1 & p27=1 & Cdc20=0 & Cdh1=0 & UbcH10=0 & Skp2=1) | (CycD=1 & Rb=1 & E2F=0 & CycE=0 & CycA=1 & CycB=0 & p27=0 & Cdc20=0 & Cdh1=1 & UbcH10=0 & Skp2=1) | (CycD=1 & Rb=1 & E2F=1 & CycE=0 & CycA=1 & CycB=1 & p27=1 & Cdc20=0 & Cdh1=0 & UbcH10=0 & Skp2=1) | (CycD=1 & Rb=1 & E2F=0 & CycE=0 & CycA=0 & CycB=0 & p27=0 & Cdc20=0 & Cdh1=0 & UbcH10=1 & Skp2=1) | (CycD=1 & Rb=0 & E2F=1 & CycE=0 & CycA=1 & CycB=0 & p27=0 & Cdc20=0 & Cdh1=1 & UbcH10=0 & Skp2=1) | (CycD=1 & Rb=0 & E2F=1 & CycE=0 & CycA=0 & CycB=0 & p27=0 & Cdc20=0 & Cdh1=0 & UbcH10=1 & Skp2=1) | (CycD=1 & Rb=0 & E2F=0 & CycE=1 & CycA=1 & CycB=1 & p27=1 & Cdc20=0 & Cdh1=0 & UbcH10=0 & Skp2=1) | (CycD=1 & Rb=1 & E2F=1 & CycE=0 & CycA=0 & CycB=0 & p27=0 & Cdc20=0 & Cdh1=0 & UbcH10=1 & Skp2=1) | (CycD=1 & Rb=1 & E2F=0 & CycE=1 & CycA=1 & CycB=1 & p27=1 & Cdc20=0 & Cdh1=0 & UbcH10=0 & Skp2=1) | (CycD=1 & Rb=0 & E2F=0 & CycE=1 & CycA=1 & CycB=0 & p27=0 & Cdc20=0 & Cdh1=1 & UbcH10=0 & Skp2=1) | (CycD=1 & Rb=0 & E2F=1 & CycE=1 & CycA=1 & CycB=1 & p27=1 & Cdc20=0 & Cdh1=0 & UbcH10=0 & Skp2=1) | (CycD=1 & Rb=1 & E2F=0 & CycE=1 & CycA=1 & CycB=0 & p27=0 & Cdc20=0 & Cdh1=1 & UbcH10=0 & Skp2=1) | (CycD=1 & Rb=0 & E2F=0 & CycE=1 & CycA=0 & CycB=0 & p27=0 & Cdc20=0 & Cdh1=0 & UbcH10=1 & Skp2=1) | (CycD=1 & Rb=0 & E2F=0 & CycE=0 & CycA=1 & CycB=1 & p27=0 & Cdc20=1 & Cdh1=0 & UbcH10=0 & Skp2=1) | (CycD=1 & Rb=1 & E2F=1 & CycE=1 & CycA=1 & CycB=1 & p27=1 & Cdc20=0 & Cdh1=0 & UbcH10=0 & Skp2=1) | (CycD=1 & Rb=1 & E2F=0 & CycE=1 & CycA=0 & CycB=0 & p27=0 & Cdc20=0 & Cdh1=0 & UbcH10=1 & Skp2=1) | (CycD=1 & Rb=1 & E2F=0 & CycE=0 & CycA=1 & CycB=1 & p27=0 & Cdc20=1 & Cdh1=0 & UbcH10=0 & Skp2=1) | (CycD=1 & Rb=0 & E2F=1 & CycE=1 & CycA=1 & CycB=0 & p27=0 & Cdc20=0 & Cdh1=1 & UbcH10=0 & Skp2=1) | (CycD=1 & Rb=1 & E2F=1 & CycE=1 & CycA=1 & CycB=0 & p27=0 & Cdc20=0 & Cdh1=1 & UbcH10=0 & Skp2=1) | (CycD=1 & Rb=0 & E2F=1 & CycE=0 & CycA=1 & CycB=1 & p27=0 & Cdc20=1 & Cdh1=0 & UbcH10=0 & Skp2=1) | (CycD=1 & Rb=0 & E2F=1 & CycE=1 & CycA=0 & CycB=0 & p27=0 & Cdc20=0 & Cdh1=0 & UbcH10=1 & Skp2=1) | (CycD=1 & Rb=1 & E2F=1 & CycE=0 & CycA=1 & CycB=1 & p27=0 & Cdc20=1 & Cdh1=0 & UbcH10=0 & Skp2=1) | (CycD=1 & Rb=1 & E2F=1 & CycE=1 & CycA=0 & CycB=0 & p27=0 & Cdc20=0 & Cdh1=0 & UbcH10=1 & Skp2=1) | (CycD=1 & Rb=0 & E2F=0 & CycE=0 & CycA=1 & CycB=0 & p27=0 & Cdc20=0 & Cdh1=0 & UbcH10=1 & Skp2=1) | (CycD=1 & Rb=1 & E2F=0 & CycE=0 & CycA=1 & CycB=0 & p27=0 & Cdc20=0 & Cdh1=0 & UbcH10=1 & Skp2=1) | (CycD=1 & Rb=0 & E2F=0 & CycE=1 & CycA=1 & CycB=1 & p27=0 & Cdc20=1 & Cdh1=0 & UbcH10=0 & Skp2=1) | (CycD=1 & Rb=1 & E2F=0 & CycE=1 & CycA=1 & CycB=1 & p27=0 & Cdc20=1 & Cdh1=0 & UbcH10=0 & Skp2=1) | (CycD=1 & Rb=0 & E2F=0 & CycE=0 & CycA=0 & CycB=0 & p27=1 & Cdc20=0 & Cdh1=1 & UbcH10=0 & Skp2=1) | (CycD=1 & Rb=0 & E2F=1 & CycE=0 & CycA=1 & CycB=0 & p27=0 & Cdc20=0 & Cdh1=0 & UbcH10=1 & Skp2=1) | (CycD=1 & Rb=1 & E2F=0 & CycE=0 & CycA=0 & CycB=0 & p27=1 & Cdc20=0 & Cdh1=1 & UbcH10=0 & Skp2=1) | (CycD=1 & Rb=1 & E2F=1 & CycE=0 & CycA=1 & CycB=0 & p27=0 & Cdc20=0 & Cdh1=0 & UbcH10=1 & Skp2=1) | (CycD=1 & Rb=0 & E2F=1 & CycE=1 & CycA=1 & CycB=1 & p27=0 & Cdc20=1 & Cdh1=0 & UbcH10=0 & Skp2=1) | (CycD=1 & Rb=0 & E2F=1 & CycE=0 & CycA=0 & CycB=0 & p27=1 & Cdc20=0 & Cdh1=1 & UbcH10=0 & Skp2=1) | (CycD=1 & Rb=1 & E2F=1 & CycE=1 & CycA=1 & CycB=1 & p27=0 & Cdc20=1 & Cdh1=0 & UbcH10=0 & Skp2=1) | (CycD=1 & Rb=1 & E2F=1 & CycE=0 & CycA=0 & CycB=0 & p27=1 & Cdc20=0 & Cdh1=1 & UbcH10=0 & Skp2=1) | (CycD=1 & Rb=0 & E2F=0 & CycE=0 & CycA=0 & CycB=1 & p27=0 & Cdc20=0 & Cdh1=0 & UbcH10=1 & Skp2=1) | (CycD=1 & Rb=0 & E2F=0 & CycE=1 & CycA=1 & CycB=0 & p27=0 & Cdc20=0 & Cdh1=0 & UbcH10=1 & Skp2=1) | (CycD=1 & Rb=1 & E2F=0 & CycE=1 & CycA=1 & CycB=0 & p27=0 & Cdc20=0 & Cdh1=0 & UbcH10=1 & Skp2=1) | (CycD=1 & Rb=1 & E2F=0 & CycE=0 & CycA=0 & CycB=1 & p27=0 & Cdc20=0 & Cdh1=0 & UbcH10=1 & Skp2=1) | (CycD=1 & Rb=0 & E2F=0 & CycE=1 & CycA=0 & CycB=0 & p27=1 & Cdc20=0 & Cdh1=1 & UbcH10=0 & Skp2=1) | (CycD=1 & Rb=0 & E2F=1 & CycE=0 & CycA=0 & CycB=1 & p27=0 & Cdc20=0 & Cdh1=0 & UbcH10=1 & Skp2=1) | (CycD=1 & Rb=1 & E2F=0 & CycE=1 & CycA=0 & CycB=0 & p27=1 & Cdc20=0 & Cdh1=1 & UbcH10=0 & Skp2=1) | (CycD=1 & Rb=0 & E2F=1 & CycE=1 & CycA=1 & CycB=0 & p27=0 & Cdc20=0 & Cdh1=0 & UbcH10=1 & Skp2=1) | (CycD=1 & Rb=1 & E2F=1 & CycE=1 & CycA=1 & CycB=0 & p27=0 & Cdc20=0 & Cdh1=0 & UbcH10=1 & Skp2=1) | (CycD=1 & Rb=1 & E2F=1 & CycE=0 & CycA=0 & CycB=1 & p27=0 & Cdc20=0 & Cdh1=0 & UbcH10=1 & Skp2=1) | (CycD=1 & Rb=0 & E2F=1 & CycE=1 & CycA=0 & CycB=0 & p27=1 & Cdc20=0 & Cdh1=1 & UbcH10=0 & Skp2=1) | (CycD=1 & Rb=1 & E2F=1 & CycE=1 & CycA=0 & CycB=0 & p27=1 & Cdc20=0 & Cdh1=1 & UbcH10=0 & Skp2=1) | (CycD=1 & Rb=0 & E2F=0 & CycE=1 & CycA=0 & CycB=1 & p27=0 & Cdc20=0 & Cdh1=0 & UbcH10=1 & Skp2=1) | (CycD=1 & Rb=1 & E2F=0 & CycE=1 & CycA=0 & CycB=1 & p27=0 & Cdc20=0 & Cdh1=0 & UbcH10=1 & Skp2=1) | (CycD=1 & Rb=0 & E2F=0 & CycE=0 & CycA=1 & CycB=0 & p27=1 & Cdc20=0 & Cdh1=1 & UbcH10=0 & Skp2=1) | (CycD=1 & Rb=0 & E2F=0 & CycE=0 & CycA=0 & CycB=0 & p27=1 & Cdc20=0 & Cdh1=0 & UbcH10=1 & Skp2=1) | (CycD=1 & Rb=1 & E2F=0 & CycE=0 & CycA=1 & CycB=0 & p27=1 & Cdc20=0 & Cdh1=1 & UbcH10=0 & Skp2=1) | (CycD=1 & Rb=1 & E2F=0 & CycE=0 & CycA=0 & CycB=0 & p27=1 & Cdc20=0 & Cdh1=0 & UbcH10=1 & Skp2=1) | (CycD=1 & Rb=0 & E2F=1 & CycE=1 & CycA=0 & CycB=1 & p27=0 & Cdc20=0 & Cdh1=0 & UbcH10=1 & Skp2=1) | (CycD=1 & Rb=0 & E2F=1 & CycE=0 & CycA=1 & CycB=0 & p27=1 & Cdc20=0 & Cdh1=1 & UbcH10=0 & Skp2=1) | (CycD=1 & Rb=1 & E2F=1 & CycE=1 & CycA=0 & CycB=1 & p27=0 & Cdc20=0 & Cdh1=0 & UbcH10=1 & Skp2=1) | (CycD=1 & Rb=0 & E2F=1 & CycE=0 & CycA=0 & CycB=0 & p27=1 & Cdc20=0 & Cdh1=0 & UbcH10=1 & Skp2=1) | (CycD=1 & Rb=1 & E2F=1 & CycE=0 & CycA=1 & CycB=0 & p27=1 & Cdc20=0 & Cdh1=1 & UbcH10=0 & Skp2=1) | (CycD=1 & Rb=1 & E2F=1 & CycE=0 & CycA=0 & CycB=0 & p27=1 & Cdc20=0 & Cdh1=0 & UbcH10=1 & Skp2=1) | (CycD=1 & Rb=0 & E2F=0 & CycE=0 & CycA=1 & CycB=1 & p27=0 & Cdc20=0 & Cdh1=0 & UbcH10=1 & Skp2=1) | (CycD=1 & Rb=1 & E2F=0 & CycE=0 & CycA=1 & CycB=1 & p27=0 & Cdc20=0 & Cdh1=0 & UbcH10=1 & Skp2=1) | (CycD=1 & Rb=0 & E2F=0 & CycE=1 & CycA=1 & CycB=0 & p27=1 & Cdc20=0 & Cdh1=1 & UbcH10=0 & Skp2=1) | (CycD=1 & Rb=0 & E2F=0 & CycE=1 & CycA=0 & CycB=0 & p27=1 & Cdc20=0 & Cdh1=0 & UbcH10=1 & Skp2=1) | (CycD=1 & Rb=1 & E2F=0 & CycE=1 & CycA=1 & CycB=0 & p27=1 & Cdc20=0 & Cdh1=1 & UbcH10=0 & Skp2=1) | (CycD=1 & Rb=0 & E2F=0 & CycE=0 & CycA=1 & CycB=1 & p27=1 & Cdc20=1 & Cdh1=0 & UbcH10=0 & Skp2=1) | (CycD=1 & Rb=0 & E2F=1 & CycE=0 & CycA=1 & CycB=1 & p27=0 & Cdc20=0 & Cdh1=0 & UbcH10=1 & Skp2=1) | (CycD=1 & Rb=1 & E2F=0 & CycE=1 & CycA=0 & CycB=0 & p27=1 & Cdc20=0 & Cdh1=0 & UbcH10=1 & Skp2=1) | (CycD=1 & Rb=1 & E2F=1 & CycE=0 & CycA=1 & CycB=1 & p27=0 & Cdc20=0 & Cdh1=0 & UbcH10=1 & Skp2=1) | (CycD=1 & Rb=1 & E2F=0 & CycE=0 & CycA=1 & CycB=1 & p27=1 & Cdc20=1 & Cdh1=0 & UbcH10=0 & Skp2=1) | (CycD=1 & Rb=0 & E2F=1 & CycE=1 & CycA=1 & CycB=0 & p27=1 & Cdc20=0 & Cdh1=1 & UbcH10=0 & Skp2=1) | (CycD=1 & Rb=0 & E2F=1 & CycE=1 & CycA=0 & CycB=0 & p27=1 & Cdc20=0 & Cdh1=0 & UbcH10=1 & Skp2=1) | (CycD=1 & Rb=0 & E2F=0 & CycE=0 & CycA=0 & CycB=0 & p27=0 & Cdc20=1 & Cdh1=0 & UbcH10=1 & Skp2=1) | (CycD=1 & Rb=0 & E2F=1 & CycE=0 & CycA=1 & CycB=1 & p27=1 & Cdc20=1 & Cdh1=0 & UbcH10=0 & Skp2=1) | (CycD=1 & Rb=1 & E2F=1 & CycE=1 & CycA=1 & CycB=0 & p27=1 & Cdc20=0 & Cdh1=1 & UbcH10=0 & Skp2=1) | (CycD=1 & Rb=1 & E2F=1 & CycE=0 & CycA=1 & CycB=1 & p27=1 & Cdc20=1 & Cdh1=0 & UbcH10=0 & Skp2=1) | (CycD=1 & Rb=1 & E2F=0 & CycE=0 & CycA=0 & CycB=0 & p27=0 & Cdc20=1 & Cdh1=0 & UbcH10=1 & Skp2=1) | (CycD=1 & Rb=1 & E2F=1 & CycE=1 & CycA=0 & CycB=0 & p27=1 & Cdc20=0 & Cdh1=0 & UbcH10=1 & Skp2=1) | (CycD=1 & Rb=0 & E2F=0 & CycE=1 & CycA=1 & CycB=1 & p27=0 & Cdc20=0 & Cdh1=0 & UbcH10=1 & Skp2=1) | (CycD=1 & Rb=1 & E2F=0 & CycE=1 & CycA=1 & CycB=1 & p27=0 & Cdc20=0 & Cdh1=0 & UbcH10=1 & Skp2=1) | (CycD=1 & Rb=0 & E2F=0 & CycE=0 & CycA=1 & CycB=0 & p27=1 & Cdc20=0 & Cdh1=0 & UbcH10=1 & Skp2=1) | (CycD=1 & Rb=0 & E2F=1 & CycE=0 & CycA=0 & CycB=0 & p27=0 & Cdc20=1 & Cdh1=0 & UbcH10=1 & Skp2=1) | (CycD=1 & Rb=1 & E2F=0 & CycE=0 & CycA=1 & CycB=0 & p27=1 & Cdc20=0 & Cdh1=0 & UbcH10=1 & Skp2=1) | (CycD=1 & Rb=0 & E2F=0 & CycE=1 & CycA=1 & CycB=1 & p27=1 & Cdc20=1 & Cdh1=0 & UbcH10=0 & Skp2=1) | (CycD=1 & Rb=1 & E2F=1 & CycE=0 & CycA=0 & CycB=0 & p27=0 & Cdc20=1 & Cdh1=0 & UbcH10=1 & Skp2=1) | (CycD=1 & Rb=0 & E2F=1 & CycE=1 & CycA=1 & CycB=1 & p27=0 & Cdc20=0 & Cdh1=0 & UbcH10=1 & Skp2=1) | (CycD=1 & Rb=1 & E2F=1 & CycE=1 & CycA=1 & CycB=1 & p27=0 & Cdc20=0 & Cdh1=0 & UbcH10=1 & Skp2=1) | (CycD=1 & Rb=1 & E2F=0 & CycE=1 & CycA=1 & CycB=1 & p27=1 & Cdc20=1 & Cdh1=0 & UbcH10=0 & Skp2=1) | (CycD=1 & Rb=0 & E2F=1 & CycE=0 & CycA=1 & CycB=0 & p27=1 & Cdc20=0 & Cdh1=0 & UbcH10=1 & Skp2=1) | (CycD=1 & Rb=1 & E2F=1 & CycE=0 & CycA=1 & CycB=0 & p27=1 & Cdc20=0 & Cdh1=0 & UbcH10=1 & Skp2=1) | (CycD=1 & Rb=0 & E2F=1 & CycE=1 & CycA=1 & CycB=1 & p27=1 & Cdc20=1 & Cdh1=0 & UbcH10=0 & Skp2=1) | (CycD=1 & Rb=0 & E2F=0 & CycE=1 & CycA=0 & CycB=0 & p27=0 & Cdc20=1 & Cdh1=0 & UbcH10=1 & Skp2=1) | (CycD=1 & Rb=1 & E2F=0 & CycE=1 & CycA=0 & CycB=0 & p27=0 & Cdc20=1 & Cdh1=0 & UbcH10=1 & Skp2=1) | (CycD=1 & Rb=1 & E2F=1 & CycE=1 & CycA=1 & CycB=1 & p27=1 & Cdc20=1 & Cdh1=0 & UbcH10=0 & Skp2=1) | (CycD=1 & Rb=0 & E2F=0 & CycE=0 & CycA=0 & CycB=1 & p27=1 & Cdc20=0 & Cdh1=0 & UbcH10=1 & Skp2=1) | (CycD=1 & Rb=0 & E2F=0 & CycE=1 & CycA=1 & CycB=0 & p27=1 & Cdc20=0 & Cdh1=0 & UbcH10=1 & Skp2=1) | (CycD=1 & Rb=1 & E2F=0 & CycE=0 & CycA=0 & CycB=1 & p27=1 & Cdc20=0 & Cdh1=0 & UbcH10=1 & Skp2=1) | (CycD=1 & Rb=1 & E2F=0 & CycE=1 & CycA=1 & CycB=0 & p27=1 & Cdc20=0 & Cdh1=0 & UbcH10=1 & Skp2=1) | (CycD=1 & Rb=0 & E2F=1 & CycE=1 & CycA=0 & CycB=0 & p27=0 & Cdc20=1 & Cdh1=0 & UbcH10=1 & Skp2=1) | (CycD=1 & Rb=1 & E2F=1 & CycE=1 & CycA=0 & CycB=0 & p27=0 & Cdc20=1 & Cdh1=0 & UbcH10=1 & Skp2=1) | (CycD=1 & Rb=0 & E2F=0 & CycE=0 & CycA=0 & CycB=0 & p27=0 & Cdc20=0 & Cdh1=1 & UbcH10=1 & Skp2=1) | (CycD=1 & Rb=0 & E2F=1 & CycE=0 & CycA=0 & CycB=1 & p27=1 & Cdc20=0 & Cdh1=0 & UbcH10=1 & Skp2=1) | (CycD=1 & Rb=0 & E2F=1 & CycE=1 & CycA=1 & CycB=0 & p27=1 & Cdc20=0 & Cdh1=0 & UbcH10=1 & Skp2=1) | (CycD=1 & Rb=1 & E2F=0 & CycE=0 & CycA=0 & CycB=0 & p27=0 & Cdc20=0 & Cdh1=1 & UbcH10=1 & Skp2=1) | (CycD=1 & Rb=0 & E2F=0 & CycE=0 & CycA=1 & CycB=0 & p27=0 & Cdc20=1 & Cdh1=0 & UbcH10=1 & Skp2=1) | (CycD=1 & Rb=1 & E2F=1 & CycE=0 & CycA=0 & CycB=1 & p27=1 & Cdc20=0 & Cdh1=0 & UbcH10=1 & Skp2=1) | (CycD=1 & Rb=1 & E2F=1 & CycE=1 & CycA=1 & CycB=0 & p27=1 & Cdc20=0 & Cdh1=0 & UbcH10=1 & Skp2=1) | (CycD=1 & Rb=1 & E2F=0 & CycE=0 & CycA=1 & CycB=0 & p27=0 & Cdc20=1 & Cdh1=0 & UbcH10=1 & Skp2=1) | (CycD=1 & Rb=0 & E2F=1 & CycE=0 & CycA=0 & CycB=0 & p27=0 & Cdc20=0 & Cdh1=1 & UbcH10=1 & Skp2=1) | (CycD=1 & Rb=0 & E2F=1 & CycE=0 & CycA=1 & CycB=0 & p27=0 & Cdc20=1 & Cdh1=0 & UbcH10=1 & Skp2=1) | (CycD=1 & Rb=1 & E2F=1 & CycE=0 & CycA=0 & CycB=0 & p27=0 & Cdc20=0 & Cdh1=1 & UbcH10=1 & Skp2=1) | (CycD=1 & Rb=0 & E2F=0 & CycE=1 & CycA=0 & CycB=1 & p27=1 & Cdc20=0 & Cdh1=0 & UbcH10=1 & Skp2=1) | (CycD=1 & Rb=1 & E2F=1 & CycE=0 & CycA=1 & CycB=0 & p27=0 & Cdc20=1 & Cdh1=0 & UbcH10=1 & Skp2=1) | (CycD=1 & Rb=1 & E2F=0 & CycE=1 & CycA=0 & CycB=1 & p27=1 & Cdc20=0 & Cdh1=0 & UbcH10=1 & Skp2=1) | (CycD=1 & Rb=0 & E2F=0 & CycE=1 & CycA=0 & CycB=0 & p27=0 & Cdc20=0 & Cdh1=1 & UbcH10=1 & Skp2=1) | (CycD=1 & Rb=0 & E2F=1 & CycE=1 & CycA=0 & CycB=1 & p27=1 & Cdc20=0 & Cdh1=0 & UbcH10=1 & Skp2=1) | (CycD=1 & Rb=0 & E2F=0 & CycE=0 & CycA=0 & CycB=1 & p27=0 & Cdc20=1 & Cdh1=0 & UbcH10=1 & Skp2=1) | (CycD=1 & Rb=1 & E2F=0 & CycE=1 & CycA=0 & CycB=0 & p27=0 & Cdc20=0 & Cdh1=1 & UbcH10=1 & Skp2=1) | (CycD=1 & Rb=0 & E2F=0 & CycE=1 & CycA=1 & CycB=0 & p27=0 & Cdc20=1 & Cdh1=0 & UbcH10=1 & Skp2=1) | (CycD=1 & Rb=1 & E2F=1 & CycE=1 & CycA=0 & CycB=1 & p27=1 & Cdc20=0 & Cdh1=0 & UbcH10=1 & Skp2=1) | (CycD=1 & Rb=1 & E2F=0 & CycE=1 & CycA=1 & CycB=0 & p27=0 & Cdc20=1 & Cdh1=0 & UbcH10=1 & Skp2=1) | (CycD=1 & Rb=1 & E2F=0 & CycE=0 & CycA=0 & CycB=1 & p27=0 & Cdc20=1 & Cdh1=0 & UbcH10=1 & Skp2=1) | (CycD=1 & Rb=0 & E2F=0 & CycE=0 & CycA=1 & CycB=1 & p27=1 & Cdc20=0 & Cdh1=0 & UbcH10=1 & Skp2=1) | (CycD=1 & Rb=0 & E2F=1 & CycE=1 & CycA=0 & CycB=0 & p27=0 & Cdc20=0 & Cdh1=1 & UbcH10=1 & Skp2=1) | (CycD=1 & Rb=0 & E2F=1 & CycE=0 & CycA=0 & CycB=1 & p27=0 & Cdc20=1 & Cdh1=0 & UbcH10=1 & Skp2=1) | (CycD=1 & Rb=1 & E2F=0 & CycE=0 & CycA=1 & CycB=1 & p27=1 & Cdc20=0 & Cdh1=0 & UbcH10=1 & Skp2=1) | (CycD=1 & Rb=0 & E2F=1 & CycE=1 & CycA=1 & CycB=0 & p27=0 & Cdc20=1 & Cdh1=0 & UbcH10=1 & Skp2=1) | (CycD=1 & Rb=1 & E2F=1 & CycE=1 & CycA=0 & CycB=0 & p27=0 & Cdc20=0 & Cdh1=1 & UbcH10=1 & Skp2=1) | (CycD=1 & Rb=1 & E2F=1 & CycE=1 & CycA=1 & CycB=0 & p27=0 & Cdc20=1 & Cdh1=0 & UbcH10=1 & Skp2=1) | (CycD=1 & Rb=1 & E2F=1 & CycE=0 & CycA=0 & CycB=1 & p27=0 & Cdc20=1 & Cdh1=0 & UbcH10=1 & Skp2=1) | (CycD=1 & Rb=0 & E2F=1 & CycE=0 & CycA=1 & CycB=1 & p27=1 & Cdc20=0 & Cdh1=0 & UbcH10=1 & Skp2=1) | (CycD=1 & Rb=1 & E2F=1 & CycE=0 & CycA=1 & CycB=1 & p27=1 & Cdc20=0 & Cdh1=0 & UbcH10=1 & Skp2=1) | (CycD=1 & Rb=0 & E2F=0 & CycE=1 & CycA=0 & CycB=1 & p27=0 & Cdc20=1 & Cdh1=0 & UbcH10=1 & Skp2=1) | (CycD=1 & Rb=1 & E2F=0 & CycE=1 & CycA=0 & CycB=1 & p27=0 & Cdc20=1 & Cdh1=0 & UbcH10=1 & Skp2=1) | (CycD=1 & Rb=0 & E2F=0 & CycE=0 & CycA=0 & CycB=0 & p27=1 & Cdc20=1 & Cdh1=0 & UbcH10=1 & Skp2=1) | (CycD=1 & Rb=0 & E2F=0 & CycE=1 & CycA=1 & CycB=1 & p27=1 & Cdc20=0 & Cdh1=0 & UbcH10=1 & Skp2=1) | (CycD=1 & Rb=1 & E2F=0 & CycE=0 & CycA=0 & CycB=0 & p27=1 & Cdc20=1 & Cdh1=0 & UbcH10=1 & Skp2=1) | (CycD=1 & Rb=1 & E2F=0 & CycE=1 & CycA=1 & CycB=1 & p27=1 & Cdc20=0 & Cdh1=0 & UbcH10=1 & Skp2=1) | (CycD=1 & Rb=0 & E2F=1 & CycE=1 & CycA=0 & CycB=1 & p27=0 & Cdc20=1 & Cdh1=0 & UbcH10=1 & Skp2=1) | (CycD=1 & Rb=1 & E2F=1 & CycE=1 & CycA=0 & CycB=1 & p27=0 & Cdc20=1 & Cdh1=0 & UbcH10=1 & Skp2=1) | (CycD=1 & Rb=0 & E2F=1 & CycE=0 & CycA=0 & CycB=0 & p27=1 & Cdc20=1 & Cdh1=0 & UbcH10=1 & Skp2=1) | (CycD=1 & Rb=0 & E2F=0 & CycE=0 & CycA=0 & CycB=1 & p27=0 & Cdc20=0 & Cdh1=1 & UbcH10=1 & Skp2=1) | (CycD=1 & Rb=0 & E2F=1 & CycE=1 & CycA=1 & CycB=1 & p27=1 & Cdc20=0 & Cdh1=0 & UbcH10=1 & Skp2=1) | (CycD=1 & Rb=1 & E2F=0 & CycE=0 & CycA=0 & CycB=1 & p27=0 & Cdc20=0 & Cdh1=1 & UbcH10=1 & Skp2=1) | (CycD=1 & Rb=1 & E2F=1 & CycE=0 & CycA=0 & CycB=0 & p27=1 & Cdc20=1 & Cdh1=0 & UbcH10=1 & Skp2=1) | (CycD=1 & Rb=0 & E2F=0 & CycE=0 & CycA=1 & CycB=1 & p27=0 & Cdc20=1 & Cdh1=0 & UbcH10=1 & Skp2=1) | (CycD=1 & Rb=1 & E2F=1 & CycE=1 & CycA=1 & CycB=1 & p27=1 & Cdc20=0 & Cdh1=0 & UbcH10=1 & Skp2=1) | (CycD=1 & Rb=1 & E2F=0 & CycE=0 & CycA=1 & CycB=1 & p27=0 & Cdc20=1 & Cdh1=0 & UbcH10=1 & Skp2=1) | (CycD=1 & Rb=0 & E2F=1 & CycE=0 & CycA=0 & CycB=1 & p27=0 & Cdc20=0 & Cdh1=1 & UbcH10=1 & Skp2=1) | (CycD=1 & Rb=0 & E2F=0 & CycE=1 & CycA=0 & CycB=0 & p27=1 & Cdc20=1 & Cdh1=0 & UbcH10=1 & Skp2=1) | (CycD=1 & Rb=1 & E2F=1 & CycE=0 & CycA=0 & CycB=1 & p27=0 & Cdc20=0 & Cdh1=1 & UbcH10=1 & Skp2=1) | (CycD=1 & Rb=0 & E2F=1 & CycE=0 & CycA=1 & CycB=1 & p27=0 & Cdc20=1 & Cdh1=0 & UbcH10=1 & Skp2=1) | (CycD=1 & Rb=1 & E2F=0 & CycE=1 & CycA=0 & CycB=0 & p27=1 & Cdc20=1 & Cdh1=0 & UbcH10=1 & Skp2=1) | (CycD=1 & Rb=1 & E2F=1 & CycE=0 & CycA=1 & CycB=1 & p27=0 & Cdc20=1 & Cdh1=0 & UbcH10=1 & Skp2=1) | (CycD=1 & Rb=0 & E2F=1 & CycE=1 & CycA=0 & CycB=0 & p27=1 & Cdc20=1 & Cdh1=0 & UbcH10=1 & Skp2=1) | (CycD=1 & Rb=0 & E2F=0 & CycE=1 & CycA=0 & CycB=1 & p27=0 & Cdc20=0 & Cdh1=1 & UbcH10=1 & Skp2=1) | (CycD=1 & Rb=1 & E2F=0 & CycE=1 & CycA=0 & CycB=1 & p27=0 & Cdc20=0 & Cdh1=1 & UbcH10=1 & Skp2=1) | (CycD=1 & Rb=1 & E2F=1 & CycE=1 & CycA=0 & CycB=0 & p27=1 & Cdc20=1 & Cdh1=0 & UbcH10=1 & Skp2=1) | (CycD=1 & Rb=0 & E2F=0 & CycE=1 & CycA=1 & CycB=1 & p27=0 & Cdc20=1 & Cdh1=0 & UbcH10=1 & Skp2=1) | (CycD=1 & Rb=1 & E2F=0 & CycE=1 & CycA=1 & CycB=1 & p27=0 & Cdc20=1 & Cdh1=0 & UbcH10=1 & Skp2=1) | (CycD=1 & Rb=0 & E2F=0 & CycE=0 & CycA=0 & CycB=0 & p27=1 & Cdc20=0 & Cdh1=1 & UbcH10=1 & Skp2=1) | (CycD=1 & Rb=0 & E2F=0 & CycE=0 & CycA=1 & CycB=0 & p27=1 & Cdc20=1 & Cdh1=0 & UbcH10=1 & Skp2=1) | (CycD=1 & Rb=1 & E2F=0 & CycE=0 & CycA=0 & CycB=0 & p27=1 & Cdc20=0 & Cdh1=1 & UbcH10=1 & Skp2=1) | (CycD=1 & Rb=0 & E2F=1 & CycE=1 & CycA=0 & CycB=1 & p27=0 & Cdc20=0 & Cdh1=1 & UbcH10=1 & Skp2=1) | (CycD=1 & Rb=1 & E2F=0 & CycE=0 & CycA=1 & CycB=0 & p27=1 & Cdc20=1 & Cdh1=0 & UbcH10=1 & Skp2=1) | (CycD=1 & Rb=1 & E2F=1 & CycE=1 & CycA=0 & CycB=1 & p27=0 & Cdc20=0 & Cdh1=1 & UbcH10=1 & Skp2=1) | (CycD=1 & Rb=0 & E2F=1 & CycE=1 & CycA=1 & CycB=1 & p27=0 & Cdc20=1 & Cdh1=0 & UbcH10=1 & Skp2=1) | (CycD=1 & Rb=0 & E2F=1 & CycE=0 & CycA=0 & CycB=0 & p27=1 & Cdc20=0 & Cdh1=1 & UbcH10=1 & Skp2=1) | (CycD=1 & Rb=1 & E2F=1 & CycE=1 & CycA=1 & CycB=1 & p27=0 & Cdc20=1 & Cdh1=0 & UbcH10=1 & Skp2=1) | (CycD=1 & Rb=0 & E2F=1 & CycE=0 & CycA=1 & CycB=0 & p27=1 & Cdc20=1 & Cdh1=0 & UbcH10=1 & Skp2=1) | (CycD=1 & Rb=1 & E2F=1 & CycE=0 & CycA=0 & CycB=0 & p27=1 & Cdc20=0 & Cdh1=1 & UbcH10=1 & Skp2=1) | (CycD=1 & Rb=1 & E2F=1 & CycE=0 & CycA=1 & CycB=0 & p27=1 & Cdc20=1 & Cdh1=0 & UbcH10=1 & Skp2=1) | (CycD=1 & Rb=0 & E2F=0 & CycE=1 & CycA=0 & CycB=0 & p27=1 & Cdc20=0 & Cdh1=1 & UbcH10=1 & Skp2=1) | (CycD=1 & Rb=0 & E2F=0 & CycE=0 & CycA=0 & CycB=1 & p27=1 & Cdc20=1 & Cdh1=0 & UbcH10=1 & Skp2=1) | (CycD=1 & Rb=0 & E2F=0 & CycE=1 & CycA=1 & CycB=0 & p27=1 & Cdc20=1 & Cdh1=0 & UbcH10=1 & Skp2=1) | (CycD=1 & Rb=1 & E2F=0 & CycE=1 & CycA=0 & CycB=0 & p27=1 & Cdc20=0 & Cdh1=1 & UbcH10=1 & Skp2=1) | (CycD=1 & Rb=1 & E2F=0 & CycE=0 & CycA=0 & CycB=1 & p27=1 & Cdc20=1 & Cdh1=0 & UbcH10=1 & Skp2=1) | (CycD=1 & Rb=1 & E2F=0 & CycE=1 & CycA=1 & CycB=0 & p27=1 & Cdc20=1 & Cdh1=0 & UbcH10=1 & Skp2=1) | (CycD=1 & Rb=0 & E2F=0 & CycE=0 & CycA=0 & CycB=0 & p27=0 & Cdc20=1 & Cdh1=1 & UbcH10=1 & Skp2=1) | (CycD=1 & Rb=0 & E2F=1 & CycE=1 & CycA=0 & CycB=0 & p27=1 & Cdc20=0 & Cdh1=1 & UbcH10=1 & Skp2=1) | (CycD=1 & Rb=1 & E2F=1 & CycE=1 & CycA=0 & CycB=0 & p27=1 & Cdc20=0 & Cdh1=1 & UbcH10=1 & Skp2=1) | (CycD=1 & Rb=0 & E2F=1 & CycE=0 & CycA=0 & CycB=1 & p27=1 & Cdc20=1 & Cdh1=0 & UbcH10=1 & Skp2=1) | (CycD=1 & Rb=0 & E2F=1 & CycE=1 & CycA=1 & CycB=0 & p27=1 & Cdc20=1 & Cdh1=0 & UbcH10=1 & Skp2=1) | (CycD=1 & Rb=1 & E2F=0 & CycE=0 & CycA=0 & CycB=0 & p27=0 & Cdc20=1 & Cdh1=1 & UbcH10=1 & Skp2=1) | (CycD=1 & Rb=1 & E2F=1 & CycE=1 & CycA=1 & CycB=0 & p27=1 & Cdc20=1 & Cdh1=0 & UbcH10=1 & Skp2=1) | (CycD=1 & Rb=1 & E2F=1 & CycE=0 & CycA=0 & CycB=1 & p27=1 & Cdc20=1 & Cdh1=0 & UbcH10=1 & Skp2=1) | (CycD=1 & Rb=0 & E2F=1 & CycE=0 & CycA=0 & CycB=0 & p27=0 & Cdc20=1 & Cdh1=1 & UbcH10=1 & Skp2=1) | (CycD=1 & Rb=1 & E2F=1 & CycE=0 & CycA=0 & CycB=0 & p27=0 & Cdc20=1 & Cdh1=1 & UbcH10=1 & Skp2=1) | (CycD=1 & Rb=0 & E2F=0 & CycE=1 & CycA=0 & CycB=1 & p27=1 & Cdc20=1 & Cdh1=0 & UbcH10=1 & Skp2=1) | (CycD=1 & Rb=1 & E2F=0 & CycE=1 & CycA=0 & CycB=1 & p27=1 & Cdc20=1 & Cdh1=0 & UbcH10=1 & Skp2=1) | (CycD=1 & Rb=0 & E2F=0 & CycE=1 & CycA=0 & CycB=0 & p27=0 & Cdc20=1 & Cdh1=1 & UbcH10=1 & Skp2=1) | (CycD=1 & Rb=0 & E2F=1 & CycE=1 & CycA=0 & CycB=1 & p27=1 & Cdc20=1 & Cdh1=0 & UbcH10=1 & Skp2=1) | (CycD=1 & Rb=1 & E2F=0 & CycE=1 & CycA=0 & CycB=0 & p27=0 & Cdc20=1 & Cdh1=1 & UbcH10=1 & Skp2=1) | (CycD=1 & Rb=1 & E2F=1 & CycE=1 & CycA=0 & CycB=1 & p27=1 & Cdc20=1 & Cdh1=0 & UbcH10=1 & Skp2=1) | (CycD=1 & Rb=0 & E2F=0 & CycE=0 & CycA=0 & CycB=1 & p27=1 & Cdc20=0 & Cdh1=1 & UbcH10=1 & Skp2=1) | (CycD=1 & Rb=0 & E2F=0 & CycE=0 & CycA=1 & CycB=1 & p27=1 & Cdc20=1 & Cdh1=0 & UbcH10=1 & Skp2=1) | (CycD=1 & Rb=1 & E2F=0 & CycE=0 & CycA=0 & CycB=1 & p27=1 & Cdc20=0 & Cdh1=1 & UbcH10=1 & Skp2=1) | (CycD=1 & Rb=0 & E2F=1 & CycE=1 & CycA=0 & CycB=0 & p27=0 & Cdc20=1 & Cdh1=1 & UbcH10=1 & Skp2=1) | (CycD=1 & Rb=1 & E2F=0 & CycE=0 & CycA=1 & CycB=1 & p27=1 & Cdc20=1 & Cdh1=0 & UbcH10=1 & Skp2=1) | (CycD=1 & Rb=1 & E2F=1 & CycE=1 & CycA=0 & CycB=0 & p27=0 & Cdc20=1 & Cdh1=1 & UbcH10=1 & Skp2=1) | (CycD=1 & Rb=0 & E2F=1 & CycE=0 & CycA=0 & CycB=1 & p27=1 & Cdc20=0 & Cdh1=1 & UbcH10=1 & Skp2=1) | (CycD=1 & Rb=0 & E2F=1 & CycE=0 & CycA=1 & CycB=1 & p27=1 & Cdc20=1 & Cdh1=0 & UbcH10=1 & Skp2=1) | (CycD=1 & Rb=1 & E2F=1 & CycE=0 & CycA=0 & CycB=1 & p27=1 & Cdc20=0 & Cdh1=1 & UbcH10=1 & Skp2=1) | (CycD=1 & Rb=1 & E2F=1 & CycE=0 & CycA=1 & CycB=1 & p27=1 & Cdc20=1 & Cdh1=0 & UbcH10=1 & Skp2=1) | (CycD=1 & Rb=0 & E2F=0 & CycE=1 & CycA=0 & CycB=1 & p27=1 & Cdc20=0 & Cdh1=1 & UbcH10=1 & Skp2=1) | (CycD=1 & Rb=0 & E2F=0 & CycE=1 & CycA=1 & CycB=1 & p27=1 & Cdc20=1 & Cdh1=0 & UbcH10=1 & Skp2=1) | (CycD=1 & Rb=1 & E2F=0 & CycE=1 & CycA=0 & CycB=1 & p27=1 & Cdc20=0 & Cdh1=1 & UbcH10=1 & Skp2=1) | (CycD=1 & Rb=1 & E2F=0 & CycE=1 & CycA=1 & CycB=1 & p27=1 & Cdc20=1 & Cdh1=0 & UbcH10=1 & Skp2=1) | (CycD=1 & Rb=0 & E2F=0 & CycE=0 & CycA=0 & CycB=1 & p27=0 & Cdc20=1 & Cdh1=1 & UbcH10=1 & Skp2=1) | (CycD=1 & Rb=0 & E2F=1 & CycE=1 & CycA=0 & CycB=1 & p27=1 & Cdc20=0 & Cdh1=1 & UbcH10=1 & Skp2=1) | (CycD=1 & Rb=0 & E2F=1 & CycE=1 & CycA=1 & CycB=1 & p27=1 & Cdc20=1 & Cdh1=0 & UbcH10=1 & Skp2=1) | (CycD=1 & Rb=1 & E2F=1 & CycE=1 & CycA=0 & CycB=1 & p27=1 & Cdc20=0 & Cdh1=1 & UbcH10=1 & Skp2=1) | (CycD=1 & Rb=1 & E2F=0 & CycE=0 & CycA=0 & CycB=1 & p27=0 & Cdc20=1 & Cdh1=1 & UbcH10=1 & Skp2=1) | (CycD=1 & Rb=1 & E2F=1 & CycE=1 & CycA=1 & CycB=1 & p27=1 & Cdc20=1 & Cdh1=0 & UbcH10=1 & Skp2=1) | (CycD=1 & Rb=0 & E2F=1 & CycE=0 & CycA=0 & CycB=1 & p27=0 & Cdc20=1 & Cdh1=1 & UbcH10=1 & Skp2=1) | (CycD=1 & Rb=1 & E2F=1 & CycE=0 & CycA=0 & CycB=1 & p27=0 & Cdc20=1 & Cdh1=1 & UbcH10=1 & Skp2=1) | (CycD=1 & Rb=0 & E2F=0 & CycE=1 & CycA=0 & CycB=1 & p27=0 & Cdc20=1 & Cdh1=1 & UbcH10=1 & Skp2=1) | (CycD=1 & Rb=1 & E2F=0 & CycE=1 & CycA=0 & CycB=1 & p27=0 & Cdc20=1 & Cdh1=1 & UbcH10=1 & Skp2=1) | (CycD=1 & Rb=0 & E2F=0 & CycE=0 & CycA=0 & CycB=0 & p27=1 & Cdc20=1 & Cdh1=1 & UbcH10=1 & Skp2=1) | (CycD=1 & Rb=1 & E2F=0 & CycE=0 & CycA=0 & CycB=0 & p27=1 & Cdc20=1 & Cdh1=1 & UbcH10=1 & Skp2=1) | (CycD=1 & Rb=0 & E2F=1 & CycE=1 & CycA=0 & CycB=1 & p27=0 & Cdc20=1 & Cdh1=1 & UbcH10=1 & Skp2=1) | (CycD=1 & Rb=1 & E2F=1 & CycE=1 & CycA=0 & CycB=1 & p27=0 & Cdc20=1 & Cdh1=1 & UbcH10=1 & Skp2=1) | (CycD=1 & Rb=0 & E2F=1 & CycE=0 & CycA=0 & CycB=0 & p27=1 & Cdc20=1 & Cdh1=1 & UbcH10=1 & Skp2=1) | (CycD=1 & Rb=1 & E2F=1 & CycE=0 & CycA=0 & CycB=0 & p27=1 & Cdc20=1 & Cdh1=1 & UbcH10=1 & Skp2=1) | (CycD=1 & Rb=0 & E2F=0 & CycE=1 & CycA=0 & CycB=0 & p27=1 & Cdc20=1 & Cdh1=1 & UbcH10=1 & Skp2=1) | (CycD=1 & Rb=1 & E2F=0 & CycE=1 & CycA=0 & CycB=0 & p27=1 & Cdc20=1 & Cdh1=1 & UbcH10=1 & Skp2=1) | (CycD=1 & Rb=0 & E2F=1 & CycE=1 & CycA=0 & CycB=0 & p27=1 & Cdc20=1 & Cdh1=1 & UbcH10=1 & Skp2=1) | (CycD=1 & Rb=1 & E2F=1 & CycE=1 & CycA=0 & CycB=0 & p27=1 & Cdc20=1 & Cdh1=1 & UbcH10=1 & Skp2=1) | (CycD=1 & Rb=0 & E2F=0 & CycE=0 & CycA=0 & CycB=1 & p27=1 & Cdc20=1 & Cdh1=1 & UbcH10=1 & Skp2=1) | (CycD=1 & Rb=1 & E2F=0 & CycE=0 & CycA=0 & CycB=1 & p27=1 & Cdc20=1 & Cdh1=1 & UbcH10=1 & Skp2=1) | (CycD=1 & Rb=0 & E2F=1 & CycE=0 & CycA=0 & CycB=1 & p27=1 & Cdc20=1 & Cdh1=1 & UbcH10=1 & Skp2=1) | (CycD=1 & Rb=1 & E2F=1 & CycE=0 & CycA=0 & CycB=1 & p27=1 & Cdc20=1 & Cdh1=1 & UbcH10=1 & Skp2=1) | (CycD=1 & Rb=0 & E2F=0 & CycE=1 & CycA=0 & CycB=1 & p27=1 & Cdc20=1 & Cdh1=1 & UbcH10=1 & Skp2=1) | (CycD=1 & Rb=1 & E2F=0 & CycE=1 & CycA=0 & CycB=1 & p27=1 & Cdc20=1 & Cdh1=1 & UbcH10=1 & Skp2=1) | (CycD=1 & Rb=0 & E2F=1 & CycE=1 & CycA=0 & CycB=1 & p27=1 & Cdc20=1 & Cdh1=1 & UbcH10=1 & Skp2=1) | (CycD=1 & Rb=1 & E2F=1 & CycE=1 & CycA=0 & CycB=1 & p27=1 & Cdc20=1 & Cdh1=1 & UbcH10=1 & Skp2=1);

-- Sequence 1
SPEC (CycE=0 & CycA=0 & CycB=0  & Cycle1 & Rb=1 & p27=1 & Cdh1=1 & Cdc20=0 & UbcH10=0 & Cdc20=0 & E2F=0) -> !E[(CycE=0 & CycA=0 & CycB=0  & Cycle1) U ( CycE=1 & CycA=0 & CycB=0  & Cycle1 & E[( CycE=1 & CycA=0 & CycB=0  & Cycle1) U ( CycE=1 & CycA=1 & CycB=0  & Cycle1 & E[( CycE=1 & CycA=1 & CycB=0  & Cycle1) U ( CycE=0 & CycA=1 & CycB=0  & Cycle1 & E[( CycE=0 & CycA=1 & CycB=0  & Cycle1) U ( CycE=0 & CycA=1 & CycB=1  & Cycle1 & E[( CycE=0 & CycA=1 & CycB=1  & Cycle1) U ( CycE=0 & CycA=0 & CycB=1  & Cycle1 & E[( CycE=0 & CycA=0 & CycB=1  & Cycle1) U ( CycE=0 & CycA=0 & CycB=0  & Cycle1)])])])])])];

-- Sequence 2
SPEC (CycD=1 & Rb=1 & E2F=0 & CycE=0 & CycA=0 & CycB=0 & Cdh1=1 & Cdc20=0 & UbcH10=0 & p27=1 & Skp2=1  & Cycle1) -> !E[(CycD=1 & Rb=1 & E2F=0 & CycE=0 & CycA=0 & CycB=0 & Cdh1=1 & Cdc20=0 & UbcH10=0 & p27=1 & Skp2=1  & Cycle1) U ( CycD=1 & Rb=1 & E2F=1 & CycE=0 & CycA=0 & CycB=0 & Cdh1=1 & Cdc20=0 & UbcH10=0 & p27=1 & Skp2=1  & Cycle1 & E[( CycD=1 & Rb=1 & E2F=1 & CycE=0 & CycA=0 & CycB=0 & Cdh1=1 & Cdc20=0 & UbcH10=0 & p27=1 & Skp2=1  & Cycle1) U ( CycD=1 & Rb=1 & E2F=1 & CycE=1 & CycA=0 & CycB=0 & Cdh1=1 & Cdc20=0 & UbcH10=0 & p27=1 & Skp2=1  & Cycle1 & E[( CycD=1 & Rb=1 & E2F=1 & CycE=1 & CycA=0 & CycB=0 & Cdh1=1 & Cdc20=0 & UbcH10=0 & p27=1 & Skp2=1  & Cycle1) U ( CycD=1 & Rb=1 & E2F=1 & CycE=1 & CycA=0 & CycB=0 & Cdh1=1 & Cdc20=0 & UbcH10=0 & p27=0 & Skp2=1  & Cycle1 & E[( CycD=1 & Rb=1 & E2F=1 & CycE=1 & CycA=0 & CycB=0 & Cdh1=1 & Cdc20=0 & UbcH10=0 & p27=0 & Skp2=1  & Cycle1) U ( CycD=1 & Rb=0 & E2F=1 & CycE=1 & CycA=0 & CycB=0 & Cdh1=1 & Cdc20=0 & UbcH10=0 & p27=0 & Skp2=1  & Cycle1 & E[( CycD=1 & Rb=0 & E2F=1 & CycE=1 & CycA=0 & CycB=0 & Cdh1=1 & Cdc20=0 & UbcH10=0 & p27=0 & Skp2=1  & Cycle1) U ( CycD=1 & Rb=0 & E2F=1 & CycE=1 & CycA=1 & CycB=0 & Cdh1=1 & Cdc20=0 & UbcH10=0 & p27=0 & Skp2=1  & Cycle1 & E[( CycD=1 & Rb=0 & E2F=1 & CycE=1 & CycA=1 & CycB=0 & Cdh1=1 & Cdc20=0 & UbcH10=0 & p27=0 & Skp2=1  & Cycle1) U ( CycD=1 & Rb=0 & E2F=1 & CycE=1 & CycA=1 & CycB=0 & Cdh1=0 & Cdc20=0 & UbcH10=0 & p27=0 & Skp2=1  & Cycle1 & E[( CycD=1 & Rb=0 & E2F=1 & CycE=1 & CycA=1 & CycB=0 & Cdh1=0 & Cdc20=0 & UbcH10=0 & p27=0 & Skp2=1  & Cycle1) U ( CycD=1 & Rb=0 & E2F=0 & CycE=1 & CycA=1 & CycB=0 & Cdh1=0 & Cdc20=0 & UbcH10=0 & p27=0 & Skp2=1  & Cycle1 & E[( CycD=1 & Rb=0 & E2F=0 & CycE=1 & CycA=1 & CycB=0 & Cdh1=0 & Cdc20=0 & UbcH10=0 & p27=0 & Skp2=1  & Cycle1) U ( CycD=1 & Rb=0 & E2F=0 & CycE=0 & CycA=1 & CycB=0 & Cdh1=0 & Cdc20=0 & UbcH10=0 & p27=0 & Skp2=1  & Cycle1 & E[( CycD=1 & Rb=0 & E2F=0 & CycE=0 & CycA=1 & CycB=0 & Cdh1=0 & Cdc20=0 & UbcH10=0 & p27=0 & Skp2=1  & Cycle1) U ( CycD=1 & Rb=0 & E2F=0 & CycE=0 & CycA=1 & CycB=1 & Cdh1=0 & Cdc20=0 & UbcH10=0 & p27=0 & Skp2=1  & Cycle1 & E[( CycD=1 & Rb=0 & E2F=0 & CycE=0 & CycA=1 & CycB=1 & Cdh1=0 & Cdc20=0 & UbcH10=0 & p27=0 & Skp2=1  & Cycle1) U ( CycD=1 & Rb=0 & E2F=0 & CycE=0 & CycA=1 & CycB=1 & Cdh1=0 & Cdc20=0 & UbcH10=1 & p27=0 & Skp2=1  & Cycle1 & E[( CycD=1 & Rb=0 & E2F=0 & CycE=0 & CycA=1 & CycB=1 & Cdh1=0 & Cdc20=0 & UbcH10=1 & p27=0 & Skp2=1  & Cycle1) U ( CycD=1 & Rb=0 & E2F=0 & CycE=0 & CycA=1 & CycB=1 & Cdh1=0 & Cdc20=1 & UbcH10=1 & p27=0 & Skp2=1  & Cycle1 & E[( CycD=1 & Rb=0 & E2F=0 & CycE=0 & CycA=1 & CycB=1 & Cdh1=0 & Cdc20=1 & UbcH10=1 & p27=0 & Skp2=1  & Cycle1) U ( CycD=1 & Rb=0 & E2F=0 & CycE=0 & CycA=0 & CycB=1 & Cdh1=0 & Cdc20=1 & UbcH10=1 & p27=0 & Skp2=1  & Cycle1 & E[( CycD=1 & Rb=0 & E2F=0 & CycE=0 & CycA=0 & CycB=1 & Cdh1=0 & Cdc20=1 & UbcH10=1 & p27=0 & Skp2=1  & Cycle1) U ( CycD=1 & Rb=0 & E2F=0 & CycE=0 & CycA=0 & CycB=0 & Cdh1=0 & Cdc20=1 & UbcH10=1 & p27=0 & Skp2=1  & Cycle1 & E[( CycD=1 & Rb=0 & E2F=0 & CycE=0 & CycA=0 & CycB=0 & Cdh1=0 & Cdc20=1 & UbcH10=1 & p27=0 & Skp2=1  & Cycle1) U ( CycD=1 & Rb=0 & E2F=0 & CycE=0 & CycA=0 & CycB=0 & Cdh1=0 & Cdc20=0 & UbcH10=1 & p27=0 & Skp2=1  & Cycle1 & E[( CycD=1 & Rb=0 & E2F=0 & CycE=0 & CycA=0 & CycB=0 & Cdh1=0 & Cdc20=0 & UbcH10=1 & p27=0 & Skp2=1  & Cycle1) U ( CycD=1 & Rb=0 & E2F=0 & CycE=0 & CycA=0 & CycB=0 & Cdh1=0 & Cdc20=0 & UbcH10=1 & p27=1 & Skp2=1  & Cycle1 & E[( CycD=1 & Rb=0 & E2F=0 & CycE=0 & CycA=0 & CycB=0 & Cdh1=0 & Cdc20=0 & UbcH10=1 & p27=1 & Skp2=1  & Cycle1) U ( CycD=1 & Rb=1 & E2F=0 & CycE=0 & CycA=0 & CycB=0 & Cdh1=0 & Cdc20=0 & UbcH10=1 & p27=1 & Skp2=1  & Cycle1 & E[( CycD=1 & Rb=1 & E2F=0 & CycE=0 & CycA=0 & CycB=0 & Cdh1=0 & Cdc20=0 & UbcH10=1 & p27=1 & Skp2=1  & Cycle1) U ( CycD=1 & Rb=1 & E2F=0 & CycE=0 & CycA=0 & CycB=0 & Cdh1=1 & Cdc20=0 & UbcH10=1 & p27=1 & Skp2=1 & Cycle1)])])])])])])])])])])])])])])])])];

-- Sequence 3
SPEC (CycE=0 & CycA=0 & CycB=0  & Cycle1 & Rb=1 & p27=1 & Cdh1=1 & Cdc20=0 & UbcH10=0 & Cdc20=0 & E2F=0) -> !E[(CycE=0 & CycA=0 & CycB=0  & Cycle1) U ( CycE=1 & CycA=0 & CycB=0  & Cycle1 & E[( CycE=1 & CycA=0 & CycB=0  & Cycle1) U ( CycE=1 & CycA=1 & CycB=0  & Cycle1 & E[( CycE=1 & CycA=1 & CycB=0  & Cycle1) U ( CycE=0 & CycA=1 & CycB=0  & Cycle1 & E[( CycE=0 & CycA=1 & CycB=0  & Cycle1) U ( CycE=1 & CycA=1 & CycB=0  & Cycle1)])])])];

-- Sequence 4
SPEC (CycE=0 & CycA=0 & CycB=0  & Cycle1 & Rb=1 & p27=1 & Cdh1=1 & Cdc20=0 & UbcH10=0 & Cdc20=0 & E2F=0) -> !E[(CycE=0 & CycA=0 & CycB=0  & Cycle1) U ( CycE=1 & CycA=0 & CycB=0  & Cycle1 & E[( CycE=1 & CycA=0 & CycB=0  & Cycle1) U ( CycE=1 & CycA=1 & CycB=0  & Cycle1 & E[( CycE=1 & CycA=1 & CycB=0  & Cycle1) U ( CycE=0 & CycA=1 & CycB=0  & Cycle1 & E[( CycE=0 & CycA=1 & CycB=0  & Cycle1) U ( CycE=0 & CycA=1 & CycB=1  & Cycle1 & E[( CycE=0 & CycA=1 & CycB=1  & Cycle1) U ( CycE=0 & CycA=0 & CycB=1  & Cycle1 & E[( CycE=0 & CycA=0 & CycB=1  & Cycle1) U ( CycE=0 & CycA=1 & CycB=1  & Cycle1)])])])])])];

-- Sequence 5
SPEC (CycE=0 & CycA=0 & CycB=0  & Cycle1 & Rb=1 & p27=1 & Cdh1=1 & Cdc20=0 & UbcH10=0 & Cdc20=0 & E2F=0) -> !E[(CycE=0 & CycA=0 & CycB=0  & Cycle1) U ( CycE=1 & CycA=0 & CycB=0  & Cycle1 & E[( CycE=1 & CycA=0 & CycB=0  & Cycle1) U ( CycE=1 & CycA=1 & CycB=0  & Cycle1 & E[( CycE=1 & CycA=1 & CycB=0  & Cycle1) U ( CycE=0 & CycA=1 & CycB=0  & Cycle1 & E[( CycE=0 & CycA=1 & CycB=0  & Cycle1) U ( CycE=0 & CycA=1 & CycB=1  & Cycle1 & E[( CycE=0 & CycA=1 & CycB=1  & Cycle1) U ( CycE=0 & CycA=0 & CycB=1  & Cycle1 & E[( CycE=0 & CycA=0 & CycB=1  & Cycle1) U ( CycE=0 & CycA=0 & CycB=0  & Cycle1 & E[( CycE=0 & CycA=0 & CycB=0  & Cycle1) U ( CycE=0 & CycA=0 & CycB=1 & Cycle1)])])])])])])];

-- Sequence 6
SPEC (CycE=0 & CycA=0 & CycB=0  & Cycle1 & Rb=1 & p27=1 & Cdh1=1 & Cdc20=0 & UbcH10=0 & Cdc20=0 & E2F=0) -> !E[(CycE=0 & CycA=0 & Cycle1) U ( CycE=0 & CycA=1 & Cycle1 & E[( CycE=0 & CycA=1 & Cycle1) U ( CycE=1 & CycA=1 & Cycle1)])];

-- Sequence 7
SPEC (CycE=0 & CycA=0 & CycB=0  & Cycle1 & Rb=1 & p27=1 & Cdh1=1 & Cdc20=0 & UbcH10=0 & Cdc20=0 & E2F=0) -> !E[(CycE=0 & CycA=0 & CycB=0  & Cycle1) U ( CycE=1 & CycA=0 & CycB=0 & Cycle1 & E[( CycE=1 & CycA=0 & CycB=0  & Cycle1) U ( CycE=1 & CycA=1 & CycB=0 & Cycle1 & E[( CycE=1 & CycA=1 & CycB=0  & Cycle1) U ( CycE=1 & CycA=1 & CycB=1 & Cycle1 & E[( CycE=1 & CycA=1 & CycB=1  & Cycle1) U ( CycE=0 & CycA=1 & CycB=1 & Cycle1 & E[( CycE=0 & CycA=1 & CycB=1  & Cycle1) U ( CycE=0 & CycA=0 & CycB=1 & Cycle1 & E[( CycE=0 & CycA=0 & CycB=1  & Cycle1) U ( CycE=0 & CycA=0 & CycB=0 & Cycle1)])])])])])];

-- Sequence 8
SPEC (CycE=0 & CycA=0 & CycB=0  & Cycle1 & Rb=1 & p27=1 & Cdh1=1 & Cdc20=0 & UbcH10=0 & Cdc20=0 & E2F=0) -> !E[(CycE=0 & CycA=0 & CycB=0  & Cycle1) U ( CycE=1 & CycA=0 & CycB=0 & Cycle1 & E[( CycE=1 & CycA=0 & CycB=0  & Cycle1) U ( CycE=1 & CycA=0 & CycB=1 & Cycle1 & E[( CycE=1 & CycA=0 & CycB=1  & Cycle1) U ( CycE=1 & CycA=1 & CycB=1 & Cycle1)])])];

-- Sequence 9
SPEC (CycE=0 & CycA=0 & CycB=0  & Cycle1 & Rb=1 & p27=1 & Cdh1=1 & Cdc20=0 & UbcH10=0 & Cdc20=0 & E2F=0) -> !E[(CycE=0 & CycA=0 & CycB=0  & Cycle1) U ( CycE=1 & CycA=0 & CycB=0  & Cycle1 & E[( CycE=1 & CycA=0 & CycB=0  & Cycle1) U ( CycE=1 & CycA=1 & CycB=0  & Cycle1 & E[( CycE=1 & CycA=1 & CycB=0  & Cycle1) U ( CycE=0 & CycA=1 & CycB=0  & Cycle1 & E[( CycE=0 & CycA=1 & CycB=0  & Cycle1) U ( CycE=0 & CycA=1 & CycB=1  & Cycle1 & E[( CycE=0 & CycA=1 & CycB=1  & Cycle1) U ( CycE=0 & CycA=1 & CycB=0  & Cycle1 & E[( CycE=0 & CycA=1 & CycB=0  & Cycle1) U ( CycE=0 & CycA=0 & CycB=0  & Cycle1)])])])])])];

-- Sequence 10
SPEC (CycE=0 & CycA=0 & CycB=0  & Cycle1 & Rb=1 & p27=1 & Cdh1=1 & Cdc20=0 & UbcH10=0 & Cdc20=0 & E2F=0) -> !E[(CycE=0 & CycA=0 & CycB=0  & Cycle1) U ( CycE=1 & CycA=0 & CycB=0  & Cycle1 & E[( CycE=1 & CycA=0 & CycB=0  & Cycle1) U ( CycE=1 & CycA=1 & CycB=0  & Cycle1 & E[( CycE=1 & CycA=1 & CycB=0  & Cycle1) U ( CycE=0 & CycA=1 & CycB=0  & Cycle1 & E[( CycE=0 & CycA=1 & CycB=0  & Cycle1) U ( CycE=0 & CycA=1 & CycB=1  & Cycle1 & E[( CycE=0 & CycA=1 & CycB=1  & Cycle1) U ( CycE=0 & CycA=0 & CycB=1  & Cycle1 & E[( CycE=0 & CycA=0 & CycB=1  & Cycle1) U ( CycE=1 & CycA=0 & CycB=1  & Cycle1)])])])])])];

-- Sequence 11
SPEC (CycE=0 & CycA=0 & p27=1  & Cycle1 & Rb=1 & CycB=0 & Cdh1=1) -> !E[(CycE=0 & CycA=0 & p27=1  & Cycle1) U ( CycE=1 & CycA=0 & p27=1  & Cycle1 & E[( CycE=1 & CycA=0 & p27=1  & Cycle1) U ( CycE=1 & CycA=0 & p27=0  & Cycle1 & E[( CycE=1 & CycA=0 & p27=0  & Cycle1) U ( CycE=1 & CycA=1 & p27=0  & Cycle1 & E[( CycE=1 & CycA=1 & p27=0  & Cycle1) U ( CycE=0 & CycA=1 & p27=0 & Cycle1)])])])];

-- Sequence 12
SPEC (CycE=0 & CycA=0 & p27=1  & Cycle1 & Rb=1 & CycB=0 & Cdh1=1) -> !E[(CycE=0 & CycA=0 & p27=1  & Cycle1) U ( CycE=0 & CycA=0 & p27=0  & Cycle1 & E[( CycE=0 & CycA=0 & p27=0  & Cycle1) U ( CycE=1 & CycA=0 & p27=0  & Cycle1 & E[( CycE=1 & CycA=0 & p27=0  & Cycle1) U ( CycE=1 & CycA=1 & p27=0  & Cycle1 & E[( CycE=1 & CycA=1 & p27=0  & Cycle1) U ( CycE=0 & CycA=1 & p27=0 & Cycle1)])])])];

-- Sequence 13
SPEC (CycE=0 & CycA=0 & p27=1  & Cycle1 & Rb=1 & CycB=0 & Cdh1=1) -> !E[(CycE=0 & CycA=0 & p27=1  & Cycle1) U ( CycE=1 & CycA=0 & p27=1  & Cycle1 & E[( CycE=1 & CycA=0 & p27=1  & Cycle1) U ( CycE=1 & CycA=1 & p27=1  & Cycle1 & E[( CycE=1 & CycA=1 & p27=1  & Cycle1) U ( CycE=1 & CycA=1 & p27=0  & Cycle1 & E[( CycE=1 & CycA=1 & p27=0  & Cycle1) U ( CycE=0 & CycA=1 & p27=0 & Cycle1)])])])];

-- Sequence 14
SPEC (CycA=1 & CycB=0 & Cdc20=0  & Cycle1 & Rb=0 & Cdh1=0 & p27=0 & Skp2=1 & CycE=0) -> !E[(CycA=1 & CycB=0 & Cdc20=0  & Cycle1) U ( CycA=1 & CycB=1 & Cdc20=0  & Cycle1 & E[( CycA=1 & CycB=1 & Cdc20=0  & Cycle1) U ( CycA=1 & CycB=1 & Cdc20=1  & Cycle1 & E[( CycA=1 & CycB=1 & Cdc20=1  & Cycle1) U ( CycA=0 & CycB=1 & Cdc20=1  & Cycle1 & E[( CycA=0 & CycB=1 & Cdc20=1  & Cycle1) U ( CycA=0 & CycB=0 & Cdc20=1  & Cycle1 & E[( CycA=0 & CycB=0 & Cdc20=1  & Cycle1) U ( CycA=0 & CycB=0 & Cdc20=0 & Cycle1)])])])])];

-- Sequence 15
SPEC (CycA=1 & CycB=0 & Cdc20=0  & Cycle1 & Rb=0 & Cdh1=0 & p27=0 & Skp2=1 & CycE=0) -> !E[(CycA=1 & CycB=0 & Cdc20=0  & Cycle1) U ( CycA=1 & CycB=1 & Cdc20=0  & Cycle1 & E[( CycA=1 & CycB=1 & Cdc20=0  & Cycle1) U ( CycA=1 & CycB=1 & Cdc20=1  & Cycle1 & E[( CycA=1 & CycB=1 & Cdc20=1  & Cycle1) U ( CycA=0 & CycB=1 & Cdc20=1  & Cycle1 & E[( CycA=0 & CycB=1 & Cdc20=1  & Cycle1) U ( CycA=0 & CycB=1 & Cdc20=0  & Cycle1 & E[( CycA=0 & CycB=1 & Cdc20=0  & Cycle1) U ( CycA=0 & CycB=0 & Cdc20=0 & Cycle1)])])])])];

-- Sequence 16
SPEC (CycA=1 & CycB=0 & Cdc20=0  & Cycle1 & Rb=0 & Cdh1=0 & p27=0 & Skp2=1 & CycE=0) -> !E[(CycA=1 & CycB=0 & Cdc20=0  & Cycle1) U ( CycA=1 & CycB=1 & Cdc20=0  & Cycle1 & E[( CycA=1 & CycB=1 & Cdc20=0  & Cycle1) U (CycA=0 & CycB=1 & Cdc20=0  & Cycle1 & E[(CycA=0 & CycB=1 & Cdc20=0  & Cycle1) U ( CycA=0 & CycB=0 & Cdc20=0 & Cycle1)])])];

-- Sequence 17
SPEC (CycA=1 & CycB=0 & Cdc20=0 & Cdh1=0  & Cycle1 & Rb=0 & Cdh1=0 & p27=0 & Skp2=1 & CycE=0) -> !E[(CycA=1 & CycB=0 & Cdc20=0 & Cdh1=0  & Cycle1) U ( CycA=1 & CycB=1 & Cdc20=0 & Cdh1=0  & Cycle1 & E[( CycA=1 & CycB=1 & Cdc20=0 & Cdh1=0  & Cycle1) U ( CycA=1 & CycB=1 & Cdc20=1& Cdh1=0   & Cycle1 & E[( CycA=1 & CycB=1 & Cdc20=1& Cdh1=0   & Cycle1) U ( CycA=0 & CycB=1 & Cdc20=1& Cdh1=0   & Cycle1 & E[( CycA=0 & CycB=1 & Cdc20=1& Cdh1=0   & Cycle1) U ( CycA=0 & CycB=0 & Cdc20=1 & Cdh1=0  & Cycle1 & E[( CycA=0 & CycB=0 & Cdc20=1 & Cdh1=0  & Cycle1) U ( CycA=0 & CycB=0 & Cdc20=0 & Cdh1=0 & Cycle1)])])])])];

-- Sequence 18
SPEC (CycA=1 & CycB=0 & Cdc20=0 & UbcH10=0  & Cycle1 & Rb=0 & Cdh1=0 & p27=0 & Skp2=1 & CycE=0) -> !E[(CycA=1 & CycB=0 & Cdc20=0 & UbcH10=0  & Cycle1) U ( CycA=1 & CycB=1 & Cdc20=0 & UbcH10=0  & Cycle1 & E[( CycA=1 & CycB=1 & Cdc20=0 & UbcH10=0  & Cycle1) U ( CycA=1 & CycB=1 & Cdc20=1& UbcH10=0   & Cycle1 & E[( CycA=1 & CycB=1 & Cdc20=1& UbcH10=0   & Cycle1) U ( CycA=0 & CycB=1 & Cdc20=1& UbcH10=0   & Cycle1 & E[( CycA=0 & CycB=1 & Cdc20=1& UbcH10=0   & Cycle1) U ( CycA=0 & CycB=0 & Cdc20=1 & UbcH10=0  & Cycle1 & E[( CycA=0 & CycB=0 & Cdc20=1 & UbcH10=0  & Cycle1) U ( CycA=0 & CycB=0 & Cdc20=0 & UbcH10=0 & Cycle1)])])])])];
