# Supplementary material for: The CoLoMoTo Interactive Notebook: Accessible and Reproducible Computational Analyses for Qualitative Biological Networks
Source: Front Physiol. 2018 Jun 19;9:680. doi: 10.3389/fphys.2018.00680 (PMC6018415; doi:10.3389/fphys.2018.00680)
Supplement: Data Sheet 1 — The supplemental file “SnakeMake” contains an example of SnakeMake workflow that uses the CoLoMoTo Docker image to execute complementary analyses. [file Data_Sheet_1.ZIP › README.md]

# colomoto-docker: SnakeMake use cases

### Use case : stable states and model checking

The first described use case corresponds to the following steps:
* Find the stable states of a GINsim model,
* Export the model in NuSMV format,
* Add properties to be checked to the exported file,
* Use NuSMV to check if the model satisfies the properties,
* Create a simplified report of NuSMV results.

Once you have installed SnakeMake (https://snakemake.readthedocs.io/), open a terminal inside the 'colomoto-docker' folder and run:

    $ snakemake --reason --snakefile ./SnakeMake/Snakefile_GINsim-SS_NuSMV

A new output folder will be created, containing the results.
