# Supplementary material for: The CoLoMoTo Interactive Notebook: Accessible and Reproducible Computational Analyses for Qualitative Biological Networks
Source: Front Physiol. 2018 Jun 19;9:680. doi: 10.3389/fphys.2018.00680 (PMC6018415; doi:10.3389/fphys.2018.00680)
Supplement: Data Sheet 1 — The supplemental file “SnakeMake” contains an example of SnakeMake workflow that uses the CoLoMoTo Docker image to execute complementary analyses. [file Data_Sheet_1.ZIP › Scripts/ginsim_export_as_NuSMV.py]

# Author: CoLoMoTo
# Affiliation: CoLoMoTo
# Aim: Export a GINsim model into NuSMV-compatible format.
# Date: 20/07/2017

# Example of a CL
# python3 ginsim_export_as_NuSMV.py model.zginml ./model.smv

import sys
import ginsim
import biolqm
from shutil import copyfile

# Load a model
model = ginsim.load(sys.argv[1])

# Convert model to NuSMV
s = ginsim.to_nusmv(model)

# Export converted model
copyfile(s.input_smv, sys.argv[2])
